# Supplementary material for: Study on the relationship between lid-parallel conjunctival folds and symptoms and signs of dry eye disease
Source: Front Med (Lausanne). 2025 Aug 13;12:1633155. doi: 10.3389/fmed.2025.1633155 (PMC12380687; doi:10.3389/fmed.2025.1633155)
Supplement: Supplementary file 1 [file Table_1.xlsx]

## Sheet: Sheet1
Patient Number	eyelet number	Age	genders	Temporal side LIPCOF grade	Nasal side LIPCOF grade	Number of LIPCOFs	FBUT	Schirmer Ⅰ test	Dry eye severity grading	Aqueous deficiency or not	dry eye or not
1	2	48	2	1	1	2	4.3	10	1	1	1
2	1	48	2	1	3	4	4	8	1	1	1
2	2	48	2	1	3	4	4.7	10	1	1	1
3	1	67	1	2	3	5	3.3	9	2	1	1
3	2	67	1	2	0	2	2.7	9	2	1	1
4	1	58	2	1	0	1	3.3	5	1	1	1
4	2	58	2	1	1	2	4	10	1	1	1
6	1	61	2	2	0	2	3	8	1	1	1
6	2	61	2	3	0	3	2.3	4	1	1	1
9	1	44	2	2	0	2	0	2	3	1	1
9	2	44	2	2	0	2	0	3	3	1	1
11	1	31	2	1	0	1	0	5	3	1	1
11	2	31	2	1	0	1	0	3	3	1	1
12	2	33	2	0	2	2	5.3	6	1	1	1
18	1	57	2	2	0	2	1	6	3	1	1
18	2	57	2	2	0	2	1	5	3	1	1
19	1	54	2	2	0	2	1	4	3	1	1
19	2	54	2	2	0	2	1	6	3	1	1
21	1	56	1	2	0	2	2	8	1	1	1
21	2	56	1	1	0	1	3.3	7	1	1	1
22	1	56	1	2	2	4	2	10	1	1	1
22	2	56	1	2	1	3	1	9	1	1	1
25	2	67	2	2	0	2	1	10	1	1	1
26	1	66	2	1	0	1	3	8	1	1	1
26	2	66	2	1	0	1	4	10	1	1	1
28	1	49	2	1	1	2	1	1	3	1	1
28	2	49	2	1	1	2	1	1	3	1	1
30	1	45	1	2	2	4	3.7	3	1	1	1
30	2	45	1	1	2	3	4	3	1	1	1
31	1	34	2	0	1	1	3	7	1	1	1
31	2	34	2	1	0	1	2	7	1	1	1
34	1	63	2	2	2	4	2	7	1	1	1
34	2	63	2	2	2	4	2	9	1	1	1
35	1	44	2	2	1	3	2	3	2	1	1
35	2	44	2	1	1	2	2	4	2	1	1
1	1	48	2	1	1	2	4.7	16	1	2	1
5	1	18	2	1	1	2	5.3	30	1	2	1
5	2	18	2	3	1	4	4.7	20	1	2	1
7	1	50	2	2	2	4	2	14	1	2	1
7	2	50	2	2	2	4	1.7	14	1	2	1
8	1	69	2	3	2	5	2	18	2	2	1
8	2	69	2	2	2	4	2.3	20	2	2	1
10	1	38	2	3	0	3	1	15	3	2	1
10	2	38	2	3	0	3	1	20	3	2	1
12	1	33	2	0	0	0	3.3	16	2	2	1
13	1	25	2	1	0	1	6.7	13	0	2	2
13	2	25	2	1	1	2	7	14	0	2	2
14	1	25	1	1	1	2	5	17	1	2	1
14	2	25	1	2	2	4	3	29	1	2	1
15	1	65	2	1	2	3	4	20	1	2	1
15	2	65	2	1	1	2	4.7	25	1	2	1
16	1	37	2	2	2	4	2	23	1	2	1
16	2	37	2	2	1	3	2	23	1	2	1
17	1	41	2	2	3	5	2.3	30	1	2	1
17	2	41	2	1	3	4	2.3	30	1	2	1
20	1	67	2	1	0	1	3.3	17	1	2	1
20	2	67	2	1	0	1	4	19	1	2	1
23	1	28	2	2	2	4	1.3	17	3	2	1
23	2	28	2	0	1	1	4.7	22	1	2	1
24	1	40	2	3	2	5	2	12	1	2	1
24	2	40	2	2	2	4	3.3	16	1	2	1
25	1	67	2	1	1	2	3.3	20	1	2	1
27	1	53	1	1	0	1	4.3	18	1	2	1
27	2	53	1	2	0	2	5	17	1	2	1
29	1	60	2	1	1	2	4	14	1	2	1
29	2	60	2	2	1	3	3.3	14	1	2	1
32	1	55	2	1	3	2	4.3	24	1	2	1
32	2	55	1	2	0	2	4	26	1	2	1
33	1	20	1	2	1	3	4	18	1	2	1
33	2	20	1	1	1	2	3.7	18	1	2	1
36	1	65	2	2	1	3	4	12	1	2	1
36	2	65	2	2	0	2	5	11	1	2	1
37	1	44	2	1	0	1	6.7	30	0	2	2
37	2	44	2	1	0	1	7.3	30	0	2	2
38	1	27	1	1	1	2	6.7	12	0	2	2
38	2	27	1	2	1	3	8	30	0	2	2
